# Supplementary material for: Monitoring Multiple Sexually Transmitted Pathogens Through Wastewater Surveillance
Source: Pathogens. 2025 Jun 5;14(6):562. doi: 10.3390/pathogens14060562 (PMC12195674; doi:10.3390/pathogens14060562)
Supplement: Supplementary file 1 [file pathogens-14-00562-s001.zip]

Archive with 1 entries (1 files):
- pathogens-3642950-supplementary.pdf
